# Supplementary material for: Plan optimization with L0-norm and group sparsity constraints for a new rotational, intensity-modulated brachytherapy for cervical cancer
Source: PLoS One. 2020 Jul 28;15(7):e0236585. doi: 10.1371/journal.pone.0236585 (PMC7386578; doi:10.1371/journal.pone.0236585)
Supplement: S1 Data — (ZIP) [file pone.0236585.s001.zip]

Archive with 157 entries (154 files):
- Data_IMBT1/patient1/
- Data_IMBT1/patient1/2.16.840.1.114362.1.6.5.6.151019.9792865286.550237664.317.119.dcm
- Data_IMBT1/patient1/2.16.840.1.114362.1.6.5.6.151019.9792865286.550237664.336.125.dcm
- Data_IMBT1/patient1/2.16.840.1.114362.1.6.5.6.151019.9792865286.550237664.346.126.dcm
- Data_IMBT1/patient1/2.16.840.1.114362.1.6.5.6.151019.9792865286.550237664.351.127.dcm
- Data_IMBT1/patient1/2.16.840.1.114362.1.6.5.6.151019.9792865286.550237664.356.128.dcm
- Data_IMBT1/patient1/2.16.840.1.114362.1.6.5.6.151019.9792865286.550237664.361.129.dcm
- Data_IMBT1/patient1/2.16.840.1.114362.1.6.5.6.151019.9792865286.550237664.366.130.dcm
- Data_IMBT1/patient1/2.16.840.1.114362.1.6.5.6.151019.9792865286.550237664.371.131.dcm
- Data_IMBT1/patient1/2.16.840.1.114362.1.6.5.6.151019.9792865286.550237664.375.132.dcm
- Data_IMBT1/patient1/2.16.840.1.114362.1.6.5.6.151019.9792865286.550237664.378.133.dcm
- Data_IMBT1/patient1/2.16.840.1.114362.1.6.5.6.151019.9792865286.550237664.381.134.dcm
- Data_IMBT1/patient1/2.16.840.1.114362.1.6.5.6.151019.9792865286.550237664.384.135.dcm
- Data_IMBT1/patient1/2.16.840.1.114362.1.6.5.6.151019.9792865286.550237664.387.136.dcm
- Data_IMBT1/patient1/2.16.840.1.114362.1.6.5.6.151019.9792865286.550237664.390.137.dcm
- Data_IMBT1/patient1/2.16.840.1.114362.1.6.5.6.151019.9792865286.550237664.393.138.dcm
- Data_IMBT1/patient1/2.16.840.1.114362.1.6.5.6.151019.9792865286.550237664.396.139.dcm
- Data_IMBT1/patient1/2.16.840.1.114362.1.6.5.6.151019.9792865286.550237664.399.140.dcm
- Data_IMBT1/patient1/2.16.840.1.114362.1.6.5.6.151019.9792865286.550237664.402.141.dcm
- Data_IMBT1/patient1/2.16.840.1.114362.1.6.5.6.151019.9792865286.550237664.405.142.dcm
- Data_IMBT1/patient1/2.16.840.1.114362.1.6.5.6.151019.9792865286.550237664.408.143.dcm
- Data_IMBT1/patient1/2.16.840.1.114362.1.6.5.6.151019.9792865286.550237664.412.144.dcm
- Data_IMBT1/patient1/2.16.840.1.114362.1.6.5.6.151019.9792865286.550237664.415.145.dcm
- Data_IMBT1/patient1/2.16.840.1.114362.1.6.5.6.151019.9792865286.550237664.418.146.dcm
- Data_IMBT1/patient1/2.16.840.1.114362.1.6.5.6.151019.9792865286.550237664.421.147.dcm
- Data_IMBT1/patient1/2.16.840.1.114362.1.6.5.6.151019.9792865286.550237664.424.148.dcm
- Data_IMBT1/patient1/2.16.840.1.114362.1.6.5.6.151019.9792865286.550237664.427.149.dcm
- Data_IMBT1/patient1/2.16.840.1.114362.1.6.5.6.151019.9792865286.550237664.430.150.dcm
- Data_IMBT1/patient1/2.16.840.1.114362.1.6.5.6.151019.9792865286.550237664.433.151.dcm
- Data_IMBT1/patient1/2.16.840.1.114362.1.6.5.6.151019.9792865286.550237664.436.152.dcm
- Data_IMBT1/patient1/2.16.840.1.114362.1.6.5.6.151019.9792865286.550237664.440.153.dcm
- Data_IMBT1/patient1/2.16.840.1.114362.1.6.5.6.151019.9792865286.550237664.443.154.dcm
- Data_IMBT1/patient1/2.16.840.1.114362.1.6.5.6.151019.9792865286.550237664.446.155.dcm
- Data_IMBT1/patient1/2.16.840.1.114362.1.6.5.6.151019.9792865286.550237664.449.156.dcm
- Data_IMBT1/patient1/2.16.840.1.114362.1.6.5.6.151019.9792865286.550237664.452.157.dcm
- Data_IMBT1/patient1/2.16.840.1.114362.1.6.5.6.151019.9792865286.550237664.455.158.dcm
- Data_IMBT1/patient1/2.16.840.1.114362.1.6.5.6.151019.9792865286.550237664.458.159.dcm
- Data_IMBT1/patient1/2.16.840.1.114362.1.6.5.6.151019.9792865286.550237664.462.160.dcm
- Data_IMBT1/patient1/2.16.840.1.114362.1.6.5.6.151019.9792865286.550237664.480.161.dcm
- Data_IMBT1/patient1/2.16.840.1.114362.1.6.5.6.151019.9792865286.550237664.482.162.dcm
- Data_IMBT1/patient1/2.16.840.1.114362.1.6.5.6.151019.9792865286.550237664.493.163.dcm
- Data_IMBT1/patient1/RD_patient1.dcm
- Data_IMBT1/patient1/RP_patient1.dcm
- Data_IMBT1/patient1/RS_patient1.dcm
- Data_IMBT1/patient2/
- Data_IMBT1/patient2/2.16.840.1.114362.1.6.5.6.151019.9792865286.550237749.977.171.dcm
- Data_IMBT1/patient2/2.16.840.1.114362.1.6.5.6.151019.9792865286.550237749.994.177.dcm
- Data_IMBT1/patient2/2.16.840.1.114362.1.6.5.6.151019.9792865286.550237750.1000.178.dcm
- Data_IMBT1/patient2/2.16.840.1.114362.1.6.5.6.151019.9792865286.550237750.1005.179.dcm
- Data_IMBT1/patient2/2.16.840.1.114362.1.6.5.6.151019.9792865286.550237750.1009.180.dcm
- Data_IMBT1/patient2/2.16.840.1.114362.1.6.5.6.151019.9792865286.550237750.1014.181.dcm
- Data_IMBT1/patient2/2.16.840.1.114362.1.6.5.6.151019.9792865286.550237750.1019.182.dcm
- Data_IMBT1/patient2/2.16.840.1.114362.1.6.5.6.151019.9792865286.550237750.1023.183.dcm
- Data_IMBT1/patient2/2.16.840.1.114362.1.6.5.6.151019.9792865286.550237750.1026.184.dcm
- Data_IMBT1/patient2/2.16.840.1.114362.1.6.5.6.151019.9792865286.550237750.1029.185.dcm
- Data_IMBT1/patient2/2.16.840.1.114362.1.6.5.6.151019.9792865286.550237750.1032.186.dcm
- Data_IMBT1/patient2/2.16.840.1.114362.1.6.5.6.151019.9792865286.550237750.1034.187.dcm
- Data_IMBT1/patient2/2.16.840.1.114362.1.6.5.6.151019.9792865286.550237750.1037.188.dcm
- Data_IMBT1/patient2/2.16.840.1.114362.1.6.5.6.151019.9792865286.550237750.1049.189.dcm
- Data_IMBT1/patient2/2.16.840.1.114362.1.6.5.6.151019.9792865286.550237750.1052.190.dcm
- Data_IMBT1/patient2/2.16.840.1.114362.1.6.5.6.151019.9792865286.550237750.1054.191.dcm
- Data_IMBT1/patient2/2.16.840.1.114362.1.6.5.6.151019.9792865286.550237750.1057.192.dcm
- Data_IMBT1/patient2/2.16.840.1.114362.1.6.5.6.151019.9792865286.550237750.1060.193.dcm
- Data_IMBT1/patient2/2.16.840.1.114362.1.6.5.6.151019.9792865286.550237750.1063.194.dcm
- Data_IMBT1/patient2/2.16.840.1.114362.1.6.5.6.151019.9792865286.550237750.1076.195.dcm
- Data_IMBT1/patient2/2.16.840.1.114362.1.6.5.6.151019.9792865286.550237750.1079.196.dcm
- Data_IMBT1/patient2/2.16.840.1.114362.1.6.5.6.151019.9792865286.550237750.1082.197.dcm
- Data_IMBT1/patient2/2.16.840.1.114362.1.6.5.6.151019.9792865286.550237750.1085.198.dcm
- Data_IMBT1/patient2/2.16.840.1.114362.1.6.5.6.151019.9792865286.550237750.1087.199.dcm
- Data_IMBT1/patient2/2.16.840.1.114362.1.6.5.6.151019.9792865286.550237750.1090.200.dcm
- Data_IMBT1/patient2/2.16.840.1.114362.1.6.5.6.151019.9792865286.550237750.1093.201.dcm
- Data_IMBT1/patient2/2.16.840.1.114362.1.6.5.6.151019.9792865286.550237750.1095.202.dcm
- Data_IMBT1/patient2/2.16.840.1.114362.1.6.5.6.151019.9792865286.550237750.1098.203.dcm
- Data_IMBT1/patient2/2.16.840.1.114362.1.6.5.6.151019.9792865286.550237750.114.204.dcm
- Data_IMBT1/patient2/2.16.840.1.114362.1.6.5.6.151019.9792865286.550237750.117.205.dcm
- Data_IMBT1/patient2/2.16.840.1.114362.1.6.5.6.151019.9792865286.550237750.120.206.dcm
- Data_IMBT1/patient2/2.16.840.1.114362.1.6.5.6.151019.9792865286.550237750.123.207.dcm
- Data_IMBT1/patient2/2.16.840.1.114362.1.6.5.6.151019.9792865286.550237750.125.208.dcm
- Data_IMBT1/patient2/2.16.840.1.114362.1.6.5.6.151019.9792865286.550237750.128.209.dcm
- Data_IMBT1/patient2/2.16.840.1.114362.1.6.5.6.151019.9792865286.550237750.131.210.dcm
- Data_IMBT1/patient2/2.16.840.1.114362.1.6.5.6.151019.9792865286.550237750.134.211.dcm
- Data_IMBT1/patient2/2.16.840.1.114362.1.6.5.6.151019.9792865286.550237750.137.212.dcm
- Data_IMBT1/patient2/2.16.840.1.114362.1.6.5.6.151019.9792865286.550237750.140.213.dcm
- Data_IMBT1/patient2/2.16.840.1.114362.1.6.5.6.151019.9792865286.550237750.175.214.dcm
- Data_IMBT1/patient2/2.16.840.1.114362.1.6.5.6.151019.9792865286.550237750.178.215.dcm
- Data_IMBT1/patient2/RD_patient2.dcm
- Data_IMBT1/patient2/RP_patient2.dcm
- Data_IMBT1/patient2/RS_patient2.dcm
- Data_IMBT1/patient3/
- Data_IMBT1/patient3/2.16.840.1.114362.1.6.5.6.151019.9792865286.550238082.945.226.dcm
- Data_IMBT1/patient3/2.16.840.1.114362.1.6.5.6.151019.9792865286.550238082.945.227.dcm
- Data_IMBT1/patient3/2.16.840.1.114362.1.6.5.6.151019.9792865286.550238082.945.228.dcm
- Data_IMBT1/patient3/2.16.840.1.114362.1.6.5.6.151019.9792865286.550238082.945.229.dcm
- Data_IMBT1/patient3/2.16.840.1.114362.1.6.5.6.151019.9792865286.550238082.945.230.dcm
- Data_IMBT1/patient3/2.16.840.1.114362.1.6.5.6.151019.9792865286.550238082.945.231.dcm
- Data_IMBT1/patient3/2.16.840.1.114362.1.6.5.6.151019.9792865286.550238082.945.232.dcm
- Data_IMBT1/patient3/2.16.840.1.114362.1.6.5.6.151019.9792865286.550238082.945.233.dcm
- Data_IMBT1/patient3/2.16.840.1.114362.1.6.5.6.151019.9792865286.550238082.945.234.dcm
- Data_IMBT1/patient3/2.16.840.1.114362.1.6.5.6.151019.9792865286.550238082.945.235.dcm
- Data_IMBT1/patient3/2.16.840.1.114362.1.6.5.6.151019.9792865286.550238082.946.236.dcm
- Data_IMBT1/patient3/2.16.840.1.114362.1.6.5.6.151019.9792865286.550238082.946.237.dcm
- Data_IMBT1/patient3/2.16.840.1.114362.1.6.5.6.151019.9792865286.550238082.946.238.dcm
- Data_IMBT1/patient3/2.16.840.1.114362.1.6.5.6.151019.9792865286.550238082.946.239.dcm
- Data_IMBT1/patient3/2.16.840.1.114362.1.6.5.6.151019.9792865286.550238082.946.240.dcm
- Data_IMBT1/patient3/2.16.840.1.114362.1.6.5.6.151019.9792865286.550238082.946.241.dcm
- Data_IMBT1/patient3/2.16.840.1.114362.1.6.5.6.151019.9792865286.550238082.946.242.dcm
- Data_IMBT1/patient3/2.16.840.1.114362.1.6.5.6.151019.9792865286.550238082.946.243.dcm
- Data_IMBT1/patient3/2.16.840.1.114362.1.6.5.6.151019.9792865286.550238082.946.244.dcm
- Data_IMBT1/patient3/2.16.840.1.114362.1.6.5.6.151019.9792865286.550238082.946.245.dcm
- Data_IMBT1/patient3/2.16.840.1.114362.1.6.5.6.151019.9792865286.550238082.946.246.dcm
- Data_IMBT1/patient3/2.16.840.1.114362.1.6.5.6.151019.9792865286.550238082.946.247.dcm
- Data_IMBT1/patient3/2.16.840.1.114362.1.6.5.6.151019.9792865286.550238082.946.248.dcm
- Data_IMBT1/patient3/2.16.840.1.114362.1.6.5.6.151019.9792865286.550238082.947.249.dcm
- Data_IMBT1/patient3/2.16.840.1.114362.1.6.5.6.151019.9792865286.550238082.947.250.dcm
- Data_IMBT1/patient3/2.16.840.1.114362.1.6.5.6.151019.9792865286.550238082.947.251.dcm
- Data_IMBT1/patient3/2.16.840.1.114362.1.6.5.6.151019.9792865286.550238082.947.252.dcm
- Data_IMBT1/patient3/2.16.840.1.114362.1.6.5.6.151019.9792865286.550238082.947.253.dcm
- Data_IMBT1/patient3/2.16.840.1.114362.1.6.5.6.151019.9792865286.550238082.947.254.dcm
- Data_IMBT1/patient3/2.16.840.1.114362.1.6.5.6.151019.9792865286.550238082.948.255.dcm
- Data_IMBT1/patient3/2.16.840.1.114362.1.6.5.6.151019.9792865286.550238153.517.256.dcm
- Data_IMBT1/patient3/2.16.840.1.114362.1.6.5.6.151019.9792865286.550238153.528.258.dcm
- Data_IMBT1/patient3/2.16.840.1.114362.1.6.5.6.151019.9792865286.550238153.534.259.dcm
- Data_IMBT1/patient3/2.16.840.1.114362.1.6.5.6.151019.9792865286.550238153.548.260.dcm
- Data_IMBT1/patient3/2.16.840.1.114362.1.6.5.6.151019.9792865286.550238153.691.261.dcm
- Data_IMBT1/patient3/2.16.840.1.114362.1.6.5.6.151019.9792865286.550238153.693.262.dcm
- Data_IMBT1/patient3/2.16.840.1.114362.1.6.5.6.151019.9792865286.550238153.695.263.dcm
- Data_IMBT1/patient3/2.16.840.1.114362.1.6.5.6.151019.9792865286.550238153.697.264.dcm
- Data_IMBT1/patient3/2.16.840.1.114362.1.6.5.6.151019.9792865286.550238153.700.265.dcm
- Data_IMBT1/patient3/2.16.840.1.114362.1.6.5.6.151019.9792865286.550238153.702.266.dcm
- Data_IMBT1/patient3/2.16.840.1.114362.1.6.5.6.151019.9792865286.550238153.704.267.dcm
- Data_IMBT1/patient3/2.16.840.1.114362.1.6.5.6.151019.9792865286.550238153.706.268.dcm
- Data_IMBT1/patient3/2.16.840.1.114362.1.6.5.6.151019.9792865286.550238153.728.269.dcm
- Data_IMBT1/patient3/2.16.840.1.114362.1.6.5.6.151019.9792865286.550238153.730.270.dcm
- Data_IMBT1/patient3/2.16.840.1.114362.1.6.5.6.151019.9792865286.550238153.732.271.dcm
- Data_IMBT1/patient3/2.16.840.1.114362.1.6.5.6.151019.9792865286.550238153.735.272.dcm
- Data_IMBT1/patient3/2.16.840.1.114362.1.6.5.6.151019.9792865286.550238153.737.273.dcm
- Data_IMBT1/patient3/2.16.840.1.114362.1.6.5.6.151019.9792865286.550238153.739.274.dcm
- Data_IMBT1/patient3/2.16.840.1.114362.1.6.5.6.151019.9792865286.550238153.741.275.dcm
- Data_IMBT1/patient3/2.16.840.1.114362.1.6.5.6.151019.9792865286.550238153.744.276.dcm
- Data_IMBT1/patient3/2.16.840.1.114362.1.6.5.6.151019.9792865286.550238153.746.277.dcm
- Data_IMBT1/patient3/2.16.840.1.114362.1.6.5.6.151019.9792865286.550238153.758.278.dcm
- Data_IMBT1/patient3/2.16.840.1.114362.1.6.5.6.151019.9792865286.550238153.761.279.dcm
- Data_IMBT1/patient3/2.16.840.1.114362.1.6.5.6.151019.9792865286.550238153.763.280.dcm
- Data_IMBT1/patient3/2.16.840.1.114362.1.6.5.6.151019.9792865286.550238153.765.281.dcm
- Data_IMBT1/patient3/2.16.840.1.114362.1.6.5.6.151019.9792865286.550238153.768.282.dcm
- Data_IMBT1/patient3/2.16.840.1.114362.1.6.5.6.151019.9792865286.550238153.770.283.dcm
- Data_IMBT1/patient3/2.16.840.1.114362.1.6.5.6.151019.9792865286.550238153.772.284.dcm
- Data_IMBT1/patient3/2.16.840.1.114362.1.6.5.6.151019.9792865286.550238153.774.285.dcm
- Data_IMBT1/patient3/2.16.840.1.114362.1.6.5.6.151019.9792865286.550238153.776.286.dcm
- Data_IMBT1/patient3/2.16.840.1.114362.1.6.5.6.151019.9792865286.550238153.778.287.dcm
- Data_IMBT1/patient3/2.16.840.1.114362.1.6.5.6.151019.9792865286.550238153.792.288.dcm
- Data_IMBT1/patient3/2.16.840.1.114362.1.6.5.6.151019.9792865286.550238153.794.289.dcm
- Data_IMBT1/patient3/2.16.840.1.114362.1.6.5.6.151019.9792865286.550238153.797.290.dcm
- Data_IMBT1/patient3/2.16.840.1.114362.1.6.5.6.151019.9792865286.550238153.799.291.dcm
- Data_IMBT1/patient3/RD_patient3.dcm
- Data_IMBT1/patient3/RP_patient3.dcm
- Data_IMBT1/patient3/RS_patient3.dcm
