# Supplementary material for: Plan optimization with L0-norm and group sparsity constraints for a new rotational, intensity-modulated brachytherapy for cervical cancer
Source: PLoS One. 2020 Jul 28;15(7):e0236585. doi: 10.1371/journal.pone.0236585 (PMC7386578; doi:10.1371/journal.pone.0236585)
Supplement: S2 Data — (ZIP) [file pone.0236585.s002.zip]

Archive with 133 entries (130 files):
- Data_IMBT2/patient4/
- Data_IMBT2/patient4/2.16.840.1.114362.1.6.5.6.151019.9792865286.550238345.104.309.dcm
- Data_IMBT2/patient4/2.16.840.1.114362.1.6.5.6.151019.9792865286.550238345.1053.299.dcm
- Data_IMBT2/patient4/2.16.840.1.114362.1.6.5.6.151019.9792865286.550238345.1070.305.dcm
- Data_IMBT2/patient4/2.16.840.1.114362.1.6.5.6.151019.9792865286.550238345.108.310.dcm
- Data_IMBT2/patient4/2.16.840.1.114362.1.6.5.6.151019.9792865286.550238345.1086.306.dcm
- Data_IMBT2/patient4/2.16.840.1.114362.1.6.5.6.151019.9792865286.550238345.1092.307.dcm
- Data_IMBT2/patient4/2.16.840.1.114362.1.6.5.6.151019.9792865286.550238345.1098.308.dcm
- Data_IMBT2/patient4/2.16.840.1.114362.1.6.5.6.151019.9792865286.550238345.112.311.dcm
- Data_IMBT2/patient4/2.16.840.1.114362.1.6.5.6.151019.9792865286.550238345.115.312.dcm
- Data_IMBT2/patient4/2.16.840.1.114362.1.6.5.6.151019.9792865286.550238345.119.313.dcm
- Data_IMBT2/patient4/2.16.840.1.114362.1.6.5.6.151019.9792865286.550238345.123.314.dcm
- Data_IMBT2/patient4/2.16.840.1.114362.1.6.5.6.151019.9792865286.550238345.126.315.dcm
- Data_IMBT2/patient4/2.16.840.1.114362.1.6.5.6.151019.9792865286.550238345.130.316.dcm
- Data_IMBT2/patient4/2.16.840.1.114362.1.6.5.6.151019.9792865286.550238345.152.317.dcm
- Data_IMBT2/patient4/2.16.840.1.114362.1.6.5.6.151019.9792865286.550238345.155.318.dcm
- Data_IMBT2/patient4/2.16.840.1.114362.1.6.5.6.151019.9792865286.550238345.158.319.dcm
- Data_IMBT2/patient4/2.16.840.1.114362.1.6.5.6.151019.9792865286.550238345.161.320.dcm
- Data_IMBT2/patient4/2.16.840.1.114362.1.6.5.6.151019.9792865286.550238345.163.321.dcm
- Data_IMBT2/patient4/2.16.840.1.114362.1.6.5.6.151019.9792865286.550238345.166.322.dcm
- Data_IMBT2/patient4/2.16.840.1.114362.1.6.5.6.151019.9792865286.550238345.187.323.dcm
- Data_IMBT2/patient4/2.16.840.1.114362.1.6.5.6.151019.9792865286.550238345.190.324.dcm
- Data_IMBT2/patient4/2.16.840.1.114362.1.6.5.6.151019.9792865286.550238345.193.325.dcm
- Data_IMBT2/patient4/2.16.840.1.114362.1.6.5.6.151019.9792865286.550238345.196.326.dcm
- Data_IMBT2/patient4/2.16.840.1.114362.1.6.5.6.151019.9792865286.550238345.199.327.dcm
- Data_IMBT2/patient4/2.16.840.1.114362.1.6.5.6.151019.9792865286.550238345.201.328.dcm
- Data_IMBT2/patient4/2.16.840.1.114362.1.6.5.6.151019.9792865286.550238345.204.329.dcm
- Data_IMBT2/patient4/2.16.840.1.114362.1.6.5.6.151019.9792865286.550238345.207.330.dcm
- Data_IMBT2/patient4/2.16.840.1.114362.1.6.5.6.151019.9792865286.550238345.209.331.dcm
- Data_IMBT2/patient4/2.16.840.1.114362.1.6.5.6.151019.9792865286.550238345.212.332.dcm
- Data_IMBT2/patient4/2.16.840.1.114362.1.6.5.6.151019.9792865286.550238345.274.333.dcm
- Data_IMBT2/patient4/2.16.840.1.114362.1.6.5.6.151019.9792865286.550238345.284.334.dcm
- Data_IMBT2/patient4/2.16.840.1.114362.1.6.5.6.151019.9792865286.550238345.288.335.dcm
- Data_IMBT2/patient4/2.16.840.1.114362.1.6.5.6.151019.9792865286.550238345.292.336.dcm
- Data_IMBT2/patient4/2.16.840.1.114362.1.6.5.6.151019.9792865286.550238345.296.337.dcm
- Data_IMBT2/patient4/2.16.840.1.114362.1.6.5.6.151019.9792865286.550238345.299.338.dcm
- Data_IMBT2/patient4/2.16.840.1.114362.1.6.5.6.151019.9792865286.550238345.303.339.dcm
- Data_IMBT2/patient4/2.16.840.1.114362.1.6.5.6.151019.9792865286.550238345.307.340.dcm
- Data_IMBT2/patient4/2.16.840.1.114362.1.6.5.6.151019.9792865286.550238345.311.341.dcm
- Data_IMBT2/patient4/2.16.840.1.114362.1.6.5.6.151019.9792865286.550238345.391.342.dcm
- Data_IMBT2/patient4/2.16.840.1.114362.1.6.5.6.151019.9792865286.550238345.466.343.dcm
- Data_IMBT2/patient4/2.16.840.1.114362.1.6.5.6.151019.9792865286.550238345.473.344.dcm
- Data_IMBT2/patient4/RD_patient4.dcm
- Data_IMBT2/patient4/RP_patient4.dcm
- Data_IMBT2/patient4/RS_patient4.dcm
- Data_IMBT2/patient5/
- Data_IMBT2/patient5/2.16.840.1.114362.1.6.5.6.151019.9792865286.550238428.104.362.dcm
- Data_IMBT2/patient5/2.16.840.1.114362.1.6.5.6.151019.9792865286.550238428.1071.352.dcm
- Data_IMBT2/patient5/2.16.840.1.114362.1.6.5.6.151019.9792865286.550238428.1086.359.dcm
- Data_IMBT2/patient5/2.16.840.1.114362.1.6.5.6.151019.9792865286.550238428.109.363.dcm
- Data_IMBT2/patient5/2.16.840.1.114362.1.6.5.6.151019.9792865286.550238428.1093.360.dcm
- Data_IMBT2/patient5/2.16.840.1.114362.1.6.5.6.151019.9792865286.550238428.1098.361.dcm
- Data_IMBT2/patient5/2.16.840.1.114362.1.6.5.6.151019.9792865286.550238428.114.364.dcm
- Data_IMBT2/patient5/2.16.840.1.114362.1.6.5.6.151019.9792865286.550238428.117.365.dcm
- Data_IMBT2/patient5/2.16.840.1.114362.1.6.5.6.151019.9792865286.550238428.119.366.dcm
- Data_IMBT2/patient5/2.16.840.1.114362.1.6.5.6.151019.9792865286.550238428.122.367.dcm
- Data_IMBT2/patient5/2.16.840.1.114362.1.6.5.6.151019.9792865286.550238428.125.368.dcm
- Data_IMBT2/patient5/2.16.840.1.114362.1.6.5.6.151019.9792865286.550238428.128.369.dcm
- Data_IMBT2/patient5/2.16.840.1.114362.1.6.5.6.151019.9792865286.550238428.131.370.dcm
- Data_IMBT2/patient5/2.16.840.1.114362.1.6.5.6.151019.9792865286.550238428.140.371.dcm
- Data_IMBT2/patient5/2.16.840.1.114362.1.6.5.6.151019.9792865286.550238428.143.372.dcm
- Data_IMBT2/patient5/2.16.840.1.114362.1.6.5.6.151019.9792865286.550238428.146.373.dcm
- Data_IMBT2/patient5/2.16.840.1.114362.1.6.5.6.151019.9792865286.550238428.149.374.dcm
- Data_IMBT2/patient5/2.16.840.1.114362.1.6.5.6.151019.9792865286.550238428.151.375.dcm
- Data_IMBT2/patient5/2.16.840.1.114362.1.6.5.6.151019.9792865286.550238428.154.376.dcm
- Data_IMBT2/patient5/2.16.840.1.114362.1.6.5.6.151019.9792865286.550238428.169.377.dcm
- Data_IMBT2/patient5/2.16.840.1.114362.1.6.5.6.151019.9792865286.550238428.171.378.dcm
- Data_IMBT2/patient5/2.16.840.1.114362.1.6.5.6.151019.9792865286.550238428.174.379.dcm
- Data_IMBT2/patient5/2.16.840.1.114362.1.6.5.6.151019.9792865286.550238428.177.380.dcm
- Data_IMBT2/patient5/2.16.840.1.114362.1.6.5.6.151019.9792865286.550238428.179.381.dcm
- Data_IMBT2/patient5/2.16.840.1.114362.1.6.5.6.151019.9792865286.550238428.182.382.dcm
- Data_IMBT2/patient5/2.16.840.1.114362.1.6.5.6.151019.9792865286.550238428.184.383.dcm
- Data_IMBT2/patient5/2.16.840.1.114362.1.6.5.6.151019.9792865286.550238428.187.384.dcm
- Data_IMBT2/patient5/2.16.840.1.114362.1.6.5.6.151019.9792865286.550238428.190.385.dcm
- Data_IMBT2/patient5/2.16.840.1.114362.1.6.5.6.151019.9792865286.550238428.192.386.dcm
- Data_IMBT2/patient5/2.16.840.1.114362.1.6.5.6.151019.9792865286.550238428.242.387.dcm
- Data_IMBT2/patient5/2.16.840.1.114362.1.6.5.6.151019.9792865286.550238428.254.388.dcm
- Data_IMBT2/patient5/2.16.840.1.114362.1.6.5.6.151019.9792865286.550238428.264.389.dcm
- Data_IMBT2/patient5/2.16.840.1.114362.1.6.5.6.151019.9792865286.550238428.269.390.dcm
- Data_IMBT2/patient5/2.16.840.1.114362.1.6.5.6.151019.9792865286.550238428.273.391.dcm
- Data_IMBT2/patient5/2.16.840.1.114362.1.6.5.6.151019.9792865286.550238428.277.392.dcm
- Data_IMBT2/patient5/2.16.840.1.114362.1.6.5.6.151019.9792865286.550238428.282.393.dcm
- Data_IMBT2/patient5/2.16.840.1.114362.1.6.5.6.151019.9792865286.550238428.286.394.dcm
- Data_IMBT2/patient5/2.16.840.1.114362.1.6.5.6.151019.9792865286.550238428.307.395.dcm
- Data_IMBT2/patient5/2.16.840.1.114362.1.6.5.6.151019.9792865286.550238428.310.396.dcm
- Data_IMBT2/patient5/2.16.840.1.114362.1.6.5.6.151019.9792865286.550238428.319.397.dcm
- Data_IMBT2/patient5/RD_patient5.dcm
- Data_IMBT2/patient5/RP_patient5.dcm
- Data_IMBT2/patient5/RS_patient5.dcm
- Data_IMBT2/patient6/
- Data_IMBT2/patient6/2.16.840.1.114362.1.6.5.6.151019.9792865286.550238591.866.399.dcm
- Data_IMBT2/patient6/2.16.840.1.114362.1.6.5.6.151019.9792865286.550238591.879.402.dcm
- Data_IMBT2/patient6/2.16.840.1.114362.1.6.5.6.151019.9792865286.550238591.887.403.dcm
- Data_IMBT2/patient6/2.16.840.1.114362.1.6.5.6.151019.9792865286.550238591.892.404.dcm
- Data_IMBT2/patient6/2.16.840.1.114362.1.6.5.6.151019.9792865286.550238591.896.405.dcm
- Data_IMBT2/patient6/2.16.840.1.114362.1.6.5.6.151019.9792865286.550238591.901.406.dcm
- Data_IMBT2/patient6/2.16.840.1.114362.1.6.5.6.151019.9792865286.550238591.906.407.dcm
- Data_IMBT2/patient6/2.16.840.1.114362.1.6.5.6.151019.9792865286.550238591.911.408.dcm
- Data_IMBT2/patient6/2.16.840.1.114362.1.6.5.6.151019.9792865286.550238591.915.409.dcm
- Data_IMBT2/patient6/2.16.840.1.114362.1.6.5.6.151019.9792865286.550238591.920.410.dcm
- Data_IMBT2/patient6/2.16.840.1.114362.1.6.5.6.151019.9792865286.550238591.925.411.dcm
- Data_IMBT2/patient6/2.16.840.1.114362.1.6.5.6.151019.9792865286.550238591.930.412.dcm
- Data_IMBT2/patient6/2.16.840.1.114362.1.6.5.6.151019.9792865286.550238591.935.413.dcm
- Data_IMBT2/patient6/2.16.840.1.114362.1.6.5.6.151019.9792865286.550238591.941.414.dcm
- Data_IMBT2/patient6/2.16.840.1.114362.1.6.5.6.151019.9792865286.550238591.945.415.dcm
- Data_IMBT2/patient6/2.16.840.1.114362.1.6.5.6.151019.9792865286.550238591.947.416.dcm
- Data_IMBT2/patient6/2.16.840.1.114362.1.6.5.6.151019.9792865286.550238591.950.417.dcm
- Data_IMBT2/patient6/2.16.840.1.114362.1.6.5.6.151019.9792865286.550238591.952.418.dcm
- Data_IMBT2/patient6/2.16.840.1.114362.1.6.5.6.151019.9792865286.550238591.954.419.dcm
- Data_IMBT2/patient6/2.16.840.1.114362.1.6.5.6.151019.9792865286.550238591.964.420.dcm
- Data_IMBT2/patient6/2.16.840.1.114362.1.6.5.6.151019.9792865286.550238591.966.421.dcm
- Data_IMBT2/patient6/2.16.840.1.114362.1.6.5.6.151019.9792865286.550238591.969.422.dcm
- Data_IMBT2/patient6/2.16.840.1.114362.1.6.5.6.151019.9792865286.550238591.971.423.dcm
- Data_IMBT2/patient6/2.16.840.1.114362.1.6.5.6.151019.9792865286.550238591.973.424.dcm
- Data_IMBT2/patient6/2.16.840.1.114362.1.6.5.6.151019.9792865286.550238591.975.425.dcm
- Data_IMBT2/patient6/2.16.840.1.114362.1.6.5.6.151019.9792865286.550238591.978.426.dcm
- Data_IMBT2/patient6/2.16.840.1.114362.1.6.5.6.151019.9792865286.550238591.980.427.dcm
- Data_IMBT2/patient6/2.16.840.1.114362.1.6.5.6.151019.9792865286.550238591.982.428.dcm
- Data_IMBT2/patient6/2.16.840.1.114362.1.6.5.6.151019.9792865286.550238591.985.429.dcm
- Data_IMBT2/patient6/2.16.840.1.114362.1.6.5.6.151019.9792865286.550238591.993.430.dcm
- Data_IMBT2/patient6/2.16.840.1.114362.1.6.5.6.151019.9792865286.550238591.995.431.dcm
- Data_IMBT2/patient6/2.16.840.1.114362.1.6.5.6.151019.9792865286.550238591.997.432.dcm
- Data_IMBT2/patient6/2.16.840.1.114362.1.6.5.6.151019.9792865286.550238592.1000.433.dcm
- Data_IMBT2/patient6/2.16.840.1.114362.1.6.5.6.151019.9792865286.550238592.1002.434.dcm
- Data_IMBT2/patient6/2.16.840.1.114362.1.6.5.6.151019.9792865286.550238592.1004.435.dcm
- Data_IMBT2/patient6/2.16.840.1.114362.1.6.5.6.151019.9792865286.550238592.1006.436.dcm
- Data_IMBT2/patient6/2.16.840.1.114362.1.6.5.6.151019.9792865286.550238592.1009.437.dcm
- Data_IMBT2/patient6/2.16.840.1.114362.1.6.5.6.151019.9792865286.550238592.1011.438.dcm
- Data_IMBT2/patient6/2.16.840.1.114362.1.6.5.6.151019.9792865286.550238592.1032.439.dcm
- Data_IMBT2/patient6/2.16.840.1.114362.1.6.5.6.151019.9792865286.550238592.1043.440.dcm
- Data_IMBT2/patient6/RD_patient6.dcm
- Data_IMBT2/patient6/RP_patient6.dcm
- Data_IMBT2/patient6/RS_patient6.dcm
